# Supplementary material for: Neuroferritinopathy Human-Induced Pluripotent Stem Cell-Derived Astrocytes Reveal an Active Role of Free Intracellular Iron in Astrocyte Reactivity
Source: Int J Mol Sci. 2025 Jun 27;26(13):6197. doi: 10.3390/ijms26136197 (PMC12249756; doi:10.3390/ijms26136197)
Supplement: Supplementary file 1 [file ijms-26-06197-s001.zip]

Archive with 1 entries (1 files):
- ijms-3590581-supplementary.pdf
